# Supplementary material for: Paving the Way to Innovative, Child-Friendly Pediatric Diagnostic Methods for Tuberculosis: Introduction of Stool-Based Testing in Ukraine
Source: Trop Med Infect Dis. 2024 Sep 11;9(9):209. doi: 10.3390/tropicalmed9090209 (PMC11435953; doi:10.3390/tropicalmed9090209)
Supplement: Supplementary file 1 [file tropicalmed-09-00209-s001.zip]

Archive with 1 entries (1 files):
- tropicalmed-3145679-supplementary.xlsx
