# Supplementary material for: Paving the Way to Innovative, Child-Friendly Pediatric Diagnostic Methods for Tuberculosis: Introduction of Stool-Based Testing in Ukraine
Source: Trop Med Infect Dis. 2024 Sep 11;9(9):209. doi: 10.3390/tropicalmed9090209 (PMC11435953; doi:10.3390/tropicalmed9090209)
Supplement: Supplementary file 1 [file tropicalmed-09-00209-s001.zip › tropicalmed-3145679-supplementary.xlsx]

## Sheet: Sheet1
Supplementary table: Details on MTB and rifampicin resistance detection for the different sample types and test assays for all 37 children with MTB detected during the pilot
Child ID	sex	age (years)	MTB detection			Type of respiratory material	Rifampicin resistance detection
			Xpert Stool	Xpert respiratory	Culture respiratory		Xpert stool	Xpert respiratory	DST (after culture)
16	M	9	MTB trace	MTB detected low	negative	nasopharyngeal wash	Indeterminate (trace)	Sensitive	N/A
18	M	0	MTB not detected	MTB not detected	positive	gastric lavage	N/A	N/A	Resistant
20	M	13	MTB not detected	MTB not detected	positive	induced sputum	N/A	N/A	Sensitive
21	M	9	MTB not detected	MTB not detected	positive	gastric lavage	N/A	N/A	Resistant
23	F	0	MTB trace	MTB not detected	negative	gastric lavage	Indeterminate (trace)	N/A	N/A
25	F	0	MTB not detected	MTB trace	resultslost	gastric lavage	N/A	Indeterminate (trace)	N/A
26	M	0	MTB not detected	MTB trace	contaminated	gastric lavage	N/A	Indeterminate (trace)	N/A
28	F	17	MTB not detected	MTB detected low	positive	gastric lavage	N/A	Sensitive	Sensitive
31	M	5	MTB not detected	MTB not detected	positive	induced sputum	N/A	N/A	Sensitive
38	M	0	MTB trace	MTB detected very low	negative	gastric lavage	Indeterminate (trace)	Sensitive	N/A
42	F	2	MTB trace	MTB not detected	negative	gastric lavage	Indeterminate (trace)	N/A	N/A
51	M	6	MTB detected low	MTB not detected	negative	spontaneous sputum	RIF Indeterminate	N/A	N/A
56	F	2	MTB not detected	MTB trace	negative	spontaneous sputum	N/A	Indeterminate (trace)	N/A
57	M	1	MTB detected low	MTB not detected	positive	gastric lavage	RIF Indeterminate	N/A	Sensitive
58	M	13	MTB not detected	MTB detected low	negative	nasopharyngeal wash	N/A	Resistant	N/A
61	F	12	MTB not detected	MTB trace	negative	nasopharyngeal wash	N/A	Indeterminate (trace)	N/A
70	M	4	MTB detected low	MTB detected low	positive	gastric lavage	RIF Indeterminate	Sensitive	Sensitive
71	F	6	MTB not detected	MTB not detected	positive	gastric lavage	N/A	N/A	Sensitive
72	F	15	MTB detected medium	MTB detected low	positive	gastric lavage	Sensitive	Sensitive	Sensitive
77	M	0	MTB not detected	MTB trace	negative	gastric lavage	N/A	Indeterminate (trace)	N/A
78	M	0	MTB not detected	MTB detected medium	negative	gastric lavage	N/A	Sensitive	N/A
79	F	4	MTB not detected	MTB detected low	negative	gastric lavage	N/A	RIF Indeterminate	N/A
80	M	1	MTB detected low	no sample	no sample	not collected	Resistant	no sample	N/A
83	F	9	MTB not detected	MTB detected low	positive	gastric lavage	N/A	Sensitive	Sensitive
92	M	7	MTB not detected	MTB trace	negative	nasopharyngeal wash	N/A	Indeterminate (trace)	N/A
109	M	0	MTB detected low	MTB detected low	positive	gastric lavage	Resistant	RIF Indeterminate	Resistant
111	M	9	MTB detected medium	MTB detected low	positive	spontaneous sputum	Sensitive	Sensitive	Sensitive
112	F	1	MTB detected low	MTB detected low	negative	gastric lavage	Sensitive	Sensitive	N/A
121	F	1	MTB trace	no sample	no sample	not collected	Indeterminate (trace)	no sample	N/A
129	F	15	MTB trace	MTB was not detected	negative	nasopharyngeal wash	Indeterminate (trace)	N/A	N/A
133	F	0	MTB detected low	MTB detected low	positive	gastric lavage	Resistant	Resistant	Resistant
138	M	9	MTB not detected	MTB detected very low	negative	nasopharyngeal wash	N/A	Sensitive	N/A
144	M	11	MTB not detected	MTB trace	negative	bronchial alveolar lavage	N/A	Indeterminate (trace)	N/A
152	F	0	MTB not detected	MTB detected low	positive	gastric lavage	N/A	Resistant	Resistant
158	F	15	MTB trace	MTB was not detected	negative	nasopharyngeal wash	Indeterminate (trace)	N/A	N/A
159	F	9	MTB trace	MTB detected very low	positive	nasopharyngeal wash	Indeterminate (trace)	Sensitive	Sensitive
168	M	0	MTB trace	MTB trace	negative	gastric lavage	Indeterminate (trace)	Indeterminate (trace)	N/A
